# Supplementary material for: Taxonomic Description and Genomic Characterization of Saccharibacillus soli sp. nov., Isolated from Copper Mine Soil, Khetri, Rajasthan, India
Source: Microorganisms. 2026 May 19;14(5):1150. doi: 10.3390/microorganisms14051150 (PMC13209792; doi:10.3390/microorganisms14051150)
Supplement: Supplementary file 1 [file microorganisms-14-01150-s001.zip]

Archive with 1 entries (1 files):
- microorganisms-4062622-supplementary.pdf
